# Supplementary material for: Inequality in the Utilization of Breast Cancer Screening between Women with and without Disabilities in Taiwan: A Propensity-Score-Matched Nationwide Cohort Study
Source: Int J Environ Res Public Health. 2022 Apr 26;19(9):5280. doi: 10.3390/ijerph19095280 (PMC9104314; doi:10.3390/ijerph19095280)
Supplement: Supplementary file 1 [file ijerph-19-05280-s001.zip]

Archive with 1 entries (1 files):
- ijerph-1656457-supplementary.pdf
